# Supplementary material for: Epistasis studies reveal redundancy among calcium-dependent protein kinases in motility and invasion of malaria parasites
Source: Nat Commun. 2018 Oct 12;9:4248. doi: 10.1038/s41467-018-06733-w (PMC6185908; doi:10.1038/s41467-018-06733-w)
Supplement: Supplementary file 4 — Supplementary Data 1 [file 41467_2018_6733_MOESM4_ESM.xlsx]

## Sheet: Sheet1
gene ID	gene_name	gene_product	vector ID	modification
PBANKA_030850	TKL1	tyrosine kinase-like protein, putative	PbGEM-009884	KO
PBANKA_031420	CDPK1	calcium-dependent protein kinase 1	PbGEM-010677	KO
PBANKA_040110	SRPK1	serine/threonine protein kinase, putative	PbGEM-084034	KO
PBANKA_040820	CDPK3	calcium-dependent protein kinase 3	PbGEM-111826	KO
PBANKA_040940	PKRP	protein kinase, putative	PbGEM-111754	KO
PBANKA_041040	GSK3	glycogen synthase kinase 3	PbGEM-111698	KO
PBANKA_051490	P28	28 kDa ookinete surface protein	PbGEM-015545	KO
PBANKA_051500	P25	25 kDa ookinete surface antigen precursor	PbGEM-015561	KO
PBANKA_061520	CDPK4	calcium-dependent protein kinase 4	PbGEM-087803	KO
PBANKA_061670	NEK4	NIMA related kinase 4	PbGEM-111690	KO
PBANKA_082710		protein kinase, putative	PbGEM-072502	KO
PBANKA_092550	CDPK6	calcium-dependent protein kinase 6	PbGEM-111850	KO
PBANKA_093370	MAPK2	mitogen-activated protein kinase 2	PbGEM-111778	KO
PBANKA_101330	MAPK1	mitogen-activated protein kinase 1	PbGEM-036210	KO
PBANKA_101980		calcium-dependent protein kinase, putative	PbGEM-111858	KO
PBANKA_103440	PM4	plasmepsin IV	PbGEM-039254	KO
PBANKA_103780	SOAP	secreted ookinete adhesive protein	PbGEM-097822	KO
PBANKA_110420	BCKDHB	2-oxoisovalerate dehydrogenase subunit beta, mitochondrial, putative	PbGEM-122074	KO
PBANKA_112270	TKL4	tyrosine kinase-like protein, putative	PbGEM-111714	KO
PBANKA_112690	PK4	eukaryotic translation initiation factor 2-alpha kinase	PbGEM-099789	KO
PBANKA_130520		serine/threonine protein kinase, putative	PbGEM-053796	KO
PBANKA_130690	SRPK2	serine/threonine protein kinase, putative	PbGEM-104812	KO
PBANKA_131800	KIN	serine/threonine protein kinase KIN, putative	PbGEM-105530	KO
PBANKA_135260		serine/threonine protein kinase, putative	PbGEM-111802	KO
PBANKA_136210	TKL3	tyrosine kinase-like protein, putative	PbGEM-108848	KO
PBANKA_140160		methyltransferase-like protein, putative	PbGEM-062476	KO
PBANKA_141450		protein kinase, putative	PbGEM-111842	KO
PBANKA_142160		calcium/calmodulin-dependent protein kinase, putative	PbGEM-065291	KO
PBANKA_146050		serine/threonine protein kinase, putative	PbGEM-072542	KO
PBANKA_031030	PK7	protein kinase 7	PbGEM-072470	KO
PBANKA_031140		serine/threonine protein kinase, putative	PbGEM-111762	KO
PBANKA_052140	RIO2	serine/threonine protein kinase RIO2, putative	PbGEM-072474	KO
PBANKA_071730	CRK3	cdc2-related protein kinase 3	PbGEM-072538	KO
PBANKA_080560	BUD32	EKC/KEOPS complex subunit BUD32, putative	PbGEM-072522	KO
PBANKA_080800	CRK4	cdc2-related protein kinase 4	PbGEM-111786	KO
PBANKA_083560	PKAc	cAMP-dependent protein kinase catalytic subunit	PbGEM-028140	KO
PBANKA_090110		serine/threonine protein kinase, putative	PbGEM-111746	KO
PBANKA_090380		serine/threonine protein kinase, putative	PbGEM-111794	KO
PBANKA_091210	CK1	casein kinase 1, putative	PbGEM-111738	KO
PBANKA_092520	CDPK7	calcium-dependent protein kinase 7	PbGEM-093973	KO
PBANKA_093300	CLK3	serine/threonine protein kinase, putative	PbGEM-072518	KO
PBANKA_130920	CLK1	serine/threonine kinase-1, putative	PbGEM-104970	KO
PBANKA_135150	CDPK5	calcium-dependent protein kinase 5	PbGEM-111682	KO
PBANKA_040820	CDPK3	calcium-dependent protein kinase 3	PbGEM-084520	Tag
PBANKA_040820	CDPK3	calcium-dependent protein kinase 3	PbAC02-20d12	Artificial chromosome
