# Supplementary material for: Epistasis studies reveal redundancy among calcium-dependent protein kinases in motility and invasion of malaria parasites
Source: Nat Commun. 2018 Oct 12;9:4248. doi: 10.1038/s41467-018-06733-w (PMC6185908; doi:10.1038/s41467-018-06733-w)
Supplement: Supplementary file 5 — Supplementary Data 2 [file 41467_2018_6733_MOESM5_ESM.xlsx]

## Sheet: Sheet1
Gene_ID	gene_name	gene_product	Fitness_WT_background	Variance_WT_background	Phenotype_WT_background	Fitness_PKG_T619Q_background	Variance_PKG_T619Q_background	Phenotype_PKG_T619Q_background	PKG_T619Q_interaction coefficient	Ttest_PKGT619Q VS WT fitness	Fitness_PKG_HA_background	Variance_PKG_HA_background	Phenotype_PKG_HA_background	PKG_HA_interaction coefficient	Ttest_PKG_HA VS WT fitness	Fitness_CDPK1_KO_background	Variance_CDPK1_KO_background	Phenotype_CDPK1_KO_background	CDPK1_KO_interaction coefficient	Ttest_CDPK1_KO VS WT fitness	Fitness_CDPK3_KO_background	Variance_CDPK3_KO_background	Phenotype_CDPK3_KO_background	CDPK3_KO_interaction coefficient	Ttest_CDPK3_KO VS WT fitness	Fitness_CDPK4_KO_background	Variance_CDPK4_KO_background	Phenotype_CDPK4_KO_background	CDPK4_KO_interaction coefficient	Ttest_CDPK4_KO VS WT fitness	Fitness_CDPK6_KO_background	Variance_CDPK6_KO_background	Phenotype_CDPK6_KO_background	CDPK6_KO_interaction coefficient	Ttest_CDPK6_KO VS WT fitness	Fitness_MAP1/MAP2 KO_background	Variance_MAP1/MAP2 KO_background	Phenotype_MAP1/MAP2 KO_background	MAP1/MAP2 KO_interaction coefficient	Ttest_MAP1/MAP2 KO VS WT fitness
PBANKA_0308500	TKL1	tyrosine kinase-like protein, putative	0.991653	0.000511037	Targetable	0.936118	0.0034713	Targetable	-0.0555352	0.102851	1.01053	0.00212616	Targetable	0.0188745	0.814341	0.894603	0.00241706	Targetable	-0.0970502	0.285981	0.947659	0.00268697	Targetable	-0.0439938	0.435731	0.994035	0.00194912	Targetable	0.00238194	0.494616	0.921536	0.00198107	Targetable	-0.0701172	0.191249	0.971866	0.00233627	Targetable	-0.0197863	0.839288
PBANKA_0314200	CDPK1	calcium-dependent protein kinase 1	0.982754	0.000281759	Targetable	0.941941	0.000900764	Targetable	-0.0408128	0.0649783	0.941042	0.000703963	Targetable	-0.0417116	0.023354	background	background	background	background	background	0.943317	0.00127798	Targetable	-0.0394366	0.0848924	0.655173	0.028436	Targetable	-0.327581	0.174712	0.870226	0.00937246	Targetable	-0.112528	0.739716	0.953623	0.00160272	Targetable	-0.0291308	0.0123993
PBANKA_0401100	SRPK1	serine/threonine protein kinase, putative	0.661682	0.0012517	Targetable	0.538136	0.0102183	Targetable	-0.123546	0.376143	0.646601	0.00275387	Targetable	-0.0150813	0.621692	0.630234	0.0087844	Targetable	-0.0314486	0.46698	0.67588	0.00668208	Targetable	0.0141979	0.919026	0.575699	0.00568853	Targetable	-0.0859838	0.219422	0.809663	0.00676026	Targetable	0.147981	0.65276	0.475387	0.013023	Targetable	-0.186295	0.476248
PBANKA_0408200	CDPK3	calcium-dependent protein kinase 3	1.00166	0.00031551	Targetable	0.99201	0.000981274	Targetable	-0.0096518	0.0826277	0.991871	0.00135203	Targetable	-0.00979143	0.181126	0.987619	0.00136307	Targetable	-0.0140436	0.684452	background	background	background	background	background	0.898045	0.0109437	Targetable	-0.103618	0.746951	0.975428	0.00190423	Targetable	-0.0262348	0.0313973	0.988014	0.00113218	Targetable	-0.0136484	0.75469
PBANKA_0409400	PKRP	protein kinase, putative	0.912294	0.00716614	Targetable	0.991647	0.0124427	Targetable	0.0793534	0.310299	0.99731	0.0135128	Targetable	0.0850168	0.309082	1.08671	0.0172965	Targetable	0.174416	0.325718	0.910969	0.0166464	Targetable	-0.0013246	0.27056	0.935693	0.0244767	Targetable	0.0233993	0.286524	0.920788	0.0154258	Targetable	0.00849402	0.285435	0.967437	0.0165886	Targetable	0.0551437	0.320682
PBANKA_0410400	GSK3	glycogen synthase kinase 3	0.941719	0.00411859	Targetable	0.850857	0.00851894	Targetable	-0.090862	0.459078	0.815334	0.00441429	Targetable	-0.126385	0.0733922	0.828035	0.0112078	Targetable	-0.113685	0.643711	0.754024	0.00816493	Targetable	-0.187696	0.164251	0.778659	0.0100255	Targetable	-0.163061	0.502374	0.726988	0.00536885	Targetable	-0.214731	0.0181555	0.903342	0.0027495	Targetable	-0.0383771	0.491583
PBANKA_0514900	P28	28 kDa ookinete surface protein	0.974206	7.56097e-05	Targetable	1.0101	0.0021663	Targetable	0.0358938	0.501576	0.982781	0.00637847	Targetable	0.00857428	0.5487	1.00732	0.00462711	Targetable	0.0331171	0.276413	0.993075	0.00376856	Targetable	0.0188688	0.889184	0.9452	0.00794045	Targetable	-0.0290059	0.853766	0.954253	0.0100281	Targetable	-0.019953	0.769729	0.992057	0.00273303	Targetable	0.0178508	0.312002
PBANKA_0515000	P25	25 kDa ookinete surface antigen precursor	1.00271	2.35745e-05	Targetable	1.01429	0.0013317	Targetable	0.0115813	0.495264	0.99423	0.00200383	Targetable	-0.00848196	0.339881	1.03629	0.00140519	Targetable	0.0335747	0.151239	1.01267	0.00120515	Targetable	0.00995866	0.544323	1.02618	0.0023646	Targetable	0.0234706	0.398305	0.976452	0.00238215	Targetable	-0.0262603	0.83113	1.02725	0.000922638	Targetable	0.0245341	0.556735
PBANKA_0615200	CDPK4	calcium-dependent protein kinase 4	0.855694	0.000867108	Targetable	0.410986	0.0028793	Targetable	-0.444707	0.00869923	0.554305	0.00633818	Targetable	-0.301389	0.0223483	0.892583	0.00164664	Targetable	0.0368887	0.572476	0.84862	0.0075192	Targetable	-0.00707423	0.574266	background	background	background	background	background	0.917868	0.00106641	Targetable	0.062174	0.0949493	0.937519	0.0022785	Targetable	0.0818253	0.294432
PBANKA_0616700	NEK4	NIMA related kinase 4	0.971578	0.000315495	Targetable	1.01906	0.00169757	Targetable	0.0474858	0.375873	0.964699	0.00126314	Targetable	-0.0068792	0.946269	1.01879	0.00231737	Targetable	0.0472146	0.305652	0.977259	0.00245076	Targetable	0.00568078	0.509181	1.01448	0.0020496	Targetable	0.0429048	0.239853	0.981093	0.00158783	Targetable	0.00951495	0.885767	1.01222	0.0014262	Targetable	0.0406421	0.390658
PBANKA_0827100		protein kinase, putative	0.933181	0.00114241	Targetable	0.806188	0.0206093	Targetable	-0.126993	0.629272	0.799825	0.0165862	Targetable	-0.133356	0.597916	0.651583	0.0182351	Targetable	-0.281598	0.454669	0.889884	0.0119855	Targetable	-0.0432973	0.7487	0.83487	0.0164258	Targetable	-0.0983113	0.778162	0.586304	0.0233986	Targetable	-0.346877	0.42699	0.831082	0.00759613	Targetable	-0.102099	0.63795
PBANKA_0925500	CDPK6	calcium-dependent protein kinase 6	0.80776	0.00105754	Targetable	0.825394	0.0020642	Targetable	0.0176335	0.707228	0.765296	0.00494404	Targetable	-0.0424645	0.37418	0.784126	0.013266	Targetable	-0.0236343	0.391673	0.851283	0.00286498	Targetable	0.043523	0.530292	0.643859	0.0187092	Targetable	-0.163901	0.620513	background	background	background	background	background	0.655725	0.0132232	Targetable	-0.152035	0.0486293
PBANKA_0933700	MAPK2	mitogen-activated protein kinase 2	1.01636	0.00021332	Targetable	0.999415	0.000993822	Targetable	-0.016945	0.689094	0.971145	0.0012287	Targetable	-0.0452147	0.240304	1.02466	0.00195752	Targetable	0.00830318	0.320092	0.993768	0.00134636	Targetable	-0.0225914	0.232498	0.998138	0.00373836	Targetable	-0.0182216	0.830311	1.00521	0.00162551	Targetable	-0.0111462	0.394962	background	background	background	background	background
PBANKA_1013300	MAPK1	mitogen-activated protein kinase 1	1.01134	0.000196174	Targetable	0.98297	0.00140987	Targetable	-0.0283718	0.837825	0.974229	0.000956466	Targetable	-0.0371127	0.506555	1.00392	0.00126706	Targetable	-0.00742308	0.955416	1.0094	0.00106686	Targetable	-0.00193929	0.199121	1.00262	0.00145393	Targetable	-0.00871751	0.140437	0.982812	0.00115124	Targetable	-0.0285297	0.174897	background	background	background	background	background
PBANKA_1019800		calcium-dependent protein kinase, putative	0.847738	0.0134994	Targetable	0.402701	0.0237745	Targetable	-0.445037	0.132364	0.57021	0.0287225	Targetable	-0.277528	0.314504	0.558931	0.0147926	Targetable	-0.288807	0.331779	0.805592	0.0153895	Targetable	-0.0421463	0.483077	0.523943	0.0109642	Targetable	-0.323795	0.231701	0.527717	0.0382073	Targetable	-0.320021	0.205621	0.744732	0.0389206	Targetable	-0.103007	0.618429
PBANKA_1034400	PM4	plasmepsin IV	0.674202	3.17066e-05	Targetable	0.617084	0.00279649	Targetable	-0.0571181	0.141423	0.660449	0.00106094	Targetable	-0.0137533	0.273069	0.580249	0.00244831	Targetable	-0.093953	0.0761293	0.670628	0.0020447	Targetable	-0.00357411	0.961296	0.610422	0.00195779	Targetable	-0.0637797	0.0316787	0.677429	0.00320738	Targetable	0.00322727	0.29913	0.588155	0.00208586	Targetable	-0.0860469	0.0952273
PBANKA_1037800	SOAP	secreted ookinete adhesive protein	0.99717	1.84915e-05	Targetable	1.00199	0.000523427	Targetable	0.00481882	0.270467	1.0051	0.000657251	Targetable	0.00793031	0.215506	0.977544	0.00119264	Targetable	-0.0196255	0.893202	0.984633	0.00100243	Targetable	-0.0125363	0.156077	1.0071	0.000910026	Targetable	0.00992952	0.604401	0.999005	0.00118761	Targetable	0.00183564	0.798108	0.993642	0.000765625	Targetable	-0.00352796	0.779012
PBANKA_1104200	BCKDHB	2-oxoisovalerate dehydrogenase subunit beta, mitochondrial, putative	0.606455	1.98203e-05	Targetable	0.575967	0.00254859	Targetable	-0.0304881	0.358446	0.516741	0.00245976	Targetable	-0.0897142	0.0409599	0.576651	0.00160325	Targetable	-0.0298046	0.274382	0.526379	0.00554674	Targetable	-0.0800766	0.839505	0.558569	0.00110745	Targetable	-0.0478865	0.0634662	0.552525	0.00375342	Targetable	-0.0539307	0.531433	0.557627	0.00225716	Targetable	-0.0488282	0.106758
PBANKA_1122700	TKL4	tyrosine kinase-like protein, putative	0.225071	0.00143579	Targetable	0.61596	0.0201564	Targetable	0.390888	0.509288	0.229864	0.0047927	Targetable	0.00479293	0.974128	0.366669	0.00854429	Targetable	0.141598	0.96272	0.432334	0.00935176	Targetable	0.207262	0.163157	0.236273	0.00877497	Essential	0.0112012	0.864343	0.357599	0.00807433	Targetable	0.132528	0.446022	0.337947	0.00965518	Targetable	0.112875	0.634714
PBANKA_1126900	PK4	eukaryotic translation initiation factor 2-alpha kinase	0.816065	0.0045491	Targetable	0.698377	0.0151264	Targetable	-0.117688	0.336165	0.76209	0.0175165	Targetable	-0.0539748	0.375754	0.718666	0.0180489	Targetable	-0.097398	0.260083	0.895368	0.00591551	Targetable	0.0793039	0.464613	0.921319	0.0138854	Targetable	0.105254	0.501684	0.780421	0.00403279	Targetable	-0.0356432	0.351033	0.853476	0.00953699	Targetable	0.0374118	0.552402
PBANKA_1305200		serine/threonine protein kinase, putative	0.975662	0.000325447	Targetable	0.991542	0.00180361	Targetable	0.0158801	0.244171	1.01086	0.00107394	Targetable	0.0352022	0.111871	1.02693	0.00161967	Targetable	0.0512651	0.418696	0.995761	0.00172067	Targetable	0.020099	0.293158	0.987703	0.0026083	Targetable	0.0120408	0.930529	0.985897	0.00240451	Targetable	0.0102348	0.901057	0.983819	0.00113499	Targetable	0.00815705	0.718642
PBANKA_1306900	SRPK2	serine/threonine protein kinase, putative	0.939825	0.00147321	Targetable	1.01127	0.00211173	Targetable	0.0714458	0.159826	0.987748	0.00265129	Targetable	0.0479227	0.531892	1.04219	0.00332658	Targetable	0.102362	0.305435	0.992224	0.00221154	Targetable	0.052399	0.393988	1.00596	0.00607875	Targetable	0.0661337	0.600517	0.912478	0.00501646	Targetable	-0.0273473	0.834751	0.990696	0.00203971	Targetable	0.0508709	0.392411
PBANKA_1318000	KIN	serine/threonine protein kinase KIN, putative	0.961468	0.00118853	Targetable	1.07039	0.00296455	Targetable	0.108922	0.0726497	1.01102	0.00467109	Targetable	0.0495546	0.119299	1.04537	0.00437785	Targetable	0.0839016	0.323175	0.973247	0.00379321	Targetable	0.0117787	0.0438369	1.03161	0.00827113	Targetable	0.070142	0.0795517	1.07599	0.00797125	Targetable	0.11452	0.22073	1.00448	0.00367225	Targetable	0.0430152	0.0701216
PBANKA_1352600		serine/threonine protein kinase, putative	1.00063	0.000453815	Targetable	1.01709	0.0010202	Targetable	0.0164596	0.295745	0.968655	0.00157654	Targetable	-0.0319729	0.671087	1.01016	0.00200026	Targetable	0.00952784	0.38665	0.963466	0.00188315	Targetable	-0.0371611	0.77681	1.00707	0.00184259	Targetable	0.00644039	0.544891	1.00596	0.00155852	Targetable	0.00533425	0.41203	0.991309	0.0015208	Targetable	-0.00931898	0.439659
PBANKA_1362100	TKL3	tyrosine kinase-like protein, putative	0.97122	0.00013175	Targetable	0.978806	0.00131662	Targetable	0.00758554	0.314137	1.00799	0.00195682	Targetable	0.036772	0.941248	0.986386	0.00219775	Targetable	0.0151659	0.740093	0.983309	0.00163337	Targetable	0.0120889	0.313532	1.01659	0.00225914	Targetable	0.0453732	0.0186309	1.00763	0.00241523	Targetable	0.0364094	0.449204	1.00116	0.00133205	Targetable	0.0299416	0.511424
PBANKA_1401600		methyltransferase-like protein, putative	0.540888	3.60661e-05	Targetable	0.550864	0.00255254	Targetable	0.00997625	0.755496	0.633053	0.00665383	Targetable	0.0921647	0.0812127	0.73312	0.0120185	Targetable	0.192232	0.134858	0.721259	0.0113517	Targetable	0.180371	0.115855	0.647019	0.00186123	Targetable	0.106131	0.062477	0.698368	0.0100961	Targetable	0.15748	0.0167411	0.648641	0.00470031	Targetable	0.107753	0.000746801
PBANKA_1414500		protein kinase, putative	0.979456	0.000348925	Targetable	0.989623	0.00129262	Targetable	0.0101667	0.354303	0.939372	0.00351777	Targetable	-0.0400846	0.893894	0.969375	0.00315608	Targetable	-0.0100811	0.463934	0.974325	0.00235028	Targetable	-0.00513144	0.816628	1.02761	0.00210939	Targetable	0.0481498	0.126692	1.00935	0.00497508	Targetable	0.0298958	0.79837	1.00148	0.00212857	Targetable	0.0220241	0.0744397
PBANKA_1421600		calcium/calmodulin-dependent protein kinase, putative	0.997145	0.000500736	Targetable	1.01057	0.00115127	Targetable	0.0134198	0.585584	1.02826	0.000839248	Targetable	0.0311096	0.165753	1.0165	0.00159942	Targetable	0.0193572	0.902731	0.988878	0.00128258	Targetable	-0.00826784	0.215586	1.00446	0.00192054	Targetable	0.00731183	0.264677	0.987935	0.00132888	Targetable	-0.0092102	0.75652	1.01746	0.00176401	Targetable	0.0203099	0.634169
PBANKA_1460500		serine/threonine protein kinase, putative	0.86935	0.00122261	Targetable	0.697108	0.00333068	Targetable	-0.172242	0.0599042	0.827075	0.00837595	Targetable	-0.0422753	0.714265	0.87417	0.00828401	Targetable	0.00481955	0.468046	1.01729	0.0177215	Targetable	0.147942	0.173779	0.777295	0.010754	Targetable	-0.0920554	0.349452	0.855311	0.0204601	Targetable	-0.0140397	0.0860145	0.837688	0.0138647	Targetable	-0.0316625	0.755418
PBANKA_0310300	PK7	protein kinase 7	Likely essential	Likely essential	Likely essential	Likely essential	Likely essential	Likely essential	Likely essential	Likely essential	Likely essential	Likely essential	Likely essential	Likely essential	Likely essential	Likely essential	Likely essential	Likely essential	Likely essential	Likely essential	Likely essential	Likely essential	Likely essential	Likely essential	Likely essential	Likely essential	Likely essential	Likely essential	Likely essential	Likely essential	Likely essential	Likely essential	Likely essential	Likely essential	Likely essential	Likely essential	Likely essential	Likely essential	Likely essential	Likely essential
PBANKA_0311400		serine/threonine protein kinase, putative	Likely essential	Likely essential	Likely essential	Likely essential	Likely essential	Likely essential	Likely essential	Likely essential	Likely essential	Likely essential	Likely essential	Likely essential	Likely essential	Likely essential	Likely essential	Likely essential	Likely essential	Likely essential	Likely essential	Likely essential	Likely essential	Likely essential	Likely essential	Likely essential	Likely essential	Likely essential	Likely essential	Likely essential	Likely essential	Likely essential	Likely essential	Likely essential	Likely essential	Likely essential	Likely essential	Likely essential	Likely essential	Likely essential
PBANKA_0521400	RIO2	serine/threonine protein kinase RIO2, putative	Likely essential	Likely essential	Likely essential	Likely essential	Likely essential	Likely essential	Likely essential	Likely essential	Likely essential	Likely essential	Likely essential	Likely essential	Likely essential	Likely essential	Likely essential	Likely essential	Likely essential	Likely essential	Likely essential	Likely essential	Likely essential	Likely essential	Likely essential	Likely essential	Likely essential	Likely essential	Likely essential	Likely essential	Likely essential	Likely essential	Likely essential	Likely essential	Likely essential	Likely essential	Likely essential	Likely essential	Likely essential	Likely essential
PBANKA_0717300	CRK3	cdc2-related protein kinase 3	Likely essential	Likely essential	Likely essential	Likely essential	Likely essential	Likely essential	Likely essential	Likely essential	Likely essential	Likely essential	Likely essential	Likely essential	Likely essential	Likely essential	Likely essential	Likely essential	Likely essential	Likely essential	Likely essential	Likely essential	Likely essential	Likely essential	Likely essential	Likely essential	Likely essential	Likely essential	Likely essential	Likely essential	Likely essential	Likely essential	Likely essential	Likely essential	Likely essential	Likely essential	Likely essential	Likely essential	Likely essential	Likely essential
PBANKA_0805600	BUD32	EKC/KEOPS complex subunit BUD32, putative	Likely essential	Likely essential	Likely essential	Likely essential	Likely essential	Likely essential	Likely essential	Likely essential	Likely essential	Likely essential	Likely essential	Likely essential	Likely essential	Likely essential	Likely essential	Likely essential	Likely essential	Likely essential	Likely essential	Likely essential	Likely essential	Likely essential	Likely essential	Likely essential	Likely essential	Likely essential	Likely essential	Likely essential	Likely essential	Likely essential	Likely essential	Likely essential	Likely essential	Likely essential	Likely essential	Likely essential	Likely essential	Likely essential
PBANKA_0808000	CRK4	cdc2-related protein kinase 4	Likely essential	Likely essential	Likely essential	Likely essential	Likely essential	Likely essential	Likely essential	Likely essential	Likely essential	Likely essential	Likely essential	Likely essential	Likely essential	Likely essential	Likely essential	Likely essential	Likely essential	Likely essential	Likely essential	Likely essential	Likely essential	Likely essential	Likely essential	Likely essential	Likely essential	Likely essential	Likely essential	Likely essential	Likely essential	Likely essential	Likely essential	Likely essential	Likely essential	Likely essential	Likely essential	Likely essential	Likely essential	Likely essential
PBANKA_0835600	PKAc	cAMP-dependent protein kinase catalytic subunit	Likely essential	Likely essential	Likely essential	Likely essential	Likely essential	Likely essential	Likely essential	Likely essential	Likely essential	Likely essential	Likely essential	Likely essential	Likely essential	Likely essential	Likely essential	Likely essential	Likely essential	Likely essential	Likely essential	Likely essential	Likely essential	Likely essential	Likely essential	Likely essential	Likely essential	Likely essential	Likely essential	Likely essential	Likely essential	Likely essential	Likely essential	Likely essential	Likely essential	Likely essential	Likely essential	Likely essential	Likely essential	Likely essential
PBANKA_0901100		serine/threonine protein kinase, putative	Likely essential	Likely essential	Likely essential	Likely essential	Likely essential	Likely essential	Likely essential	Likely essential	Likely essential	Likely essential	Likely essential	Likely essential	Likely essential	Likely essential	Likely essential	Likely essential	Likely essential	Likely essential	Likely essential	Likely essential	Likely essential	Likely essential	Likely essential	Likely essential	Likely essential	Likely essential	Likely essential	Likely essential	Likely essential	Likely essential	Likely essential	Likely essential	Likely essential	Likely essential	Likely essential	Likely essential	Likely essential	Likely essential
PBANKA_0903800		serine/threonine protein kinase, putative	Likely essential	Likely essential	Likely essential	Likely essential	Likely essential	Likely essential	Likely essential	Likely essential	Likely essential	Likely essential	Likely essential	Likely essential	Likely essential	Likely essential	Likely essential	Likely essential	Likely essential	Likely essential	Likely essential	Likely essential	Likely essential	Likely essential	Likely essential	Likely essential	Likely essential	Likely essential	Likely essential	Likely essential	Likely essential	Likely essential	Likely essential	Likely essential	Likely essential	Likely essential	Likely essential	Likely essential	Likely essential	Likely essential
PBANKA_0912100	CK1	casein kinase 1, putative	Likely essential	Likely essential	Likely essential	Likely essential	Likely essential	Likely essential	Likely essential	Likely essential	Likely essential	Likely essential	Likely essential	Likely essential	Likely essential	Likely essential	Likely essential	Likely essential	Likely essential	Likely essential	Likely essential	Likely essential	Likely essential	Likely essential	Likely essential	Likely essential	Likely essential	Likely essential	Likely essential	Likely essential	Likely essential	Likely essential	Likely essential	Likely essential	Likely essential	Likely essential	Likely essential	Likely essential	Likely essential	Likely essential
PBANKA_0925200	CDPK7	calcium-dependent protein kinase 7	Likely essential	Likely essential	Likely essential	Likely essential	Likely essential	Likely essential	Likely essential	Likely essential	Likely essential	Likely essential	Likely essential	Likely essential	Likely essential	Likely essential	Likely essential	Likely essential	Likely essential	Likely essential	Likely essential	Likely essential	Likely essential	Likely essential	Likely essential	Likely essential	Likely essential	Likely essential	Likely essential	Likely essential	Likely essential	Likely essential	Likely essential	Likely essential	Likely essential	Likely essential	Likely essential	Likely essential	Likely essential	Likely essential
PBANKA_0933000	CLK3	serine/threonine protein kinase, putative	Likely essential	Likely essential	Likely essential	Likely essential	Likely essential	Likely essential	Likely essential	Likely essential	Likely essential	Likely essential	Likely essential	Likely essential	Likely essential	Likely essential	Likely essential	Likely essential	Likely essential	Likely essential	Likely essential	Likely essential	Likely essential	Likely essential	Likely essential	Likely essential	Likely essential	Likely essential	Likely essential	Likely essential	Likely essential	Likely essential	Likely essential	Likely essential	Likely essential	Likely essential	Likely essential	Likely essential	Likely essential	Likely essential
PBANKA_1309200	CLK1	serine/threonine kinase-1, putative	Likely essential	Likely essential	Likely essential	Likely essential	Likely essential	Likely essential	Likely essential	Likely essential	Likely essential	Likely essential	Likely essential	Likely essential	Likely essential	Likely essential	Likely essential	Likely essential	Likely essential	Likely essential	Likely essential	Likely essential	Likely essential	Likely essential	Likely essential	Likely essential	Likely essential	Likely essential	Likely essential	Likely essential	Likely essential	Likely essential	Likely essential	Likely essential	Likely essential	Likely essential	Likely essential	Likely essential	Likely essential	Likely essential
PBANKA_1351500	CDPK5	calcium-dependent protein kinase 5	Likely essential	Likely essential	Likely essential	Likely essential	Likely essential	Likely essential	Likely essential	Likely essential	Likely essential	Likely essential	Likely essential	Likely essential	Likely essential	Likely essential	Likely essential	Likely essential	Likely essential	Likely essential	Likely essential	Likely essential	Likely essential	Likely essential	Likely essential	Likely essential	Likely essential	Likely essential	Likely essential	Likely essential	Likely essential	Likely essential	Likely essential	Likely essential	Likely essential	Likely essential	Likely essential	Likely essential	Likely essential	Likely essential
