# Supplementary material for: Epistasis studies reveal redundancy among calcium-dependent protein kinases in motility and invasion of malaria parasites
Source: Nat Commun. 2018 Oct 12;9:4248. doi: 10.1038/s41467-018-06733-w (PMC6185908; doi:10.1038/s41467-018-06733-w)
Supplement: Supplementary file 6 — Supplementary Data 3 [file 41467_2018_6733_MOESM6_ESM.xlsx]

## Sheet: Sheet1
Gene ID	Name	Description	CDPK4-3xHA in 2.33	GAP40-3xHA in CDPK4-KO	GAP40-3xHA in 2.34	CDPK1-3xHA in 2.34	MyoE-3xHA in 2.34	MyoE-3xHA in CDPK4-KO	SOC6-3xHA in 2.34	2.34 control
PBANKA_011220	MyoE	myosin-like protein, putative	5	13	24	5	154	136	16	0
PBANKA_070770	SOC6	conserved Plasmodium protein, unknown function	0	2	3	0	9	9	64	0
PBANKA_031420	CDPK1	calcium-dependent protein kinase 1 (CDPK1)	0	7	5	38	5	6	0	0
PBANKA_061520	CDPK4	calcium-dependent protein kinase 4 (CDPK4)	97	0	5	0	5	0	0	0
PBANKA_113780	GAC	conserved Plasmodium protein, unknown function	32	3	4	35	26	33	6	0
PBANKA_111530	GAP40	glideosome-associated protein 40, putative (GAP40)	5	9	13	0	3	4	0	0
PBANKA_113330	EF-1alpha	elongation factor 1-alpha (EF-1alpha)	24	0	0	15	24	26	25	0
PBANKA_080570	HSP90	heat shock protein 90, putative (HSP90)	26	0	7	11	6	12	4	0
PBANKA_083100	MSP1	merozoite surface protein 1 (MSP1)	8	13	20	0	11	12	0	0
PBANKA_113340	EF-1alpha	elongation factor 1-alpha (EF-1alpha)	24	6	10	0	0	0	0	0
PBANKA_135570	MyoA	myosin A (MyoA)	5	2	6	4	20	26	2	0
PBANKA_132640	GAPDH	glyceraldehyde-3-phosphate dehydrogenase, putative (GAPDH)	3	2	2	7	11	10	9	0
PBANKA_121080	HGPRT	hypoxanthine-guanine phosphoribosyltransferase, putative (HGPRT)	0	0	2	2	12	12	11	0
PBANKA_112560		pyruvate kinase, putative	4	0	0	9	6	6	5	0
PBANKA_121650	CYP19A	peptidyl-prolyl cis-trans isomerase, putative (CYP19A)	4	1	2	5	4	4	4	0
PBANKA_061090		HSP40, subfamily A, putative	1	1	6	7	3	5	4	0
PBANKA_082340	PGK	phosphoglycerate kinase, putative (PGK)	3	0	4	9	3	5	0	0
PBANKA_121020	PREBP	PRE-binding protein, putative (PREBP)	0	0	2	2	5	7	7	0
PBANKA_081900	GAP50	secreted acid phosphatase, putative,glideosome-associated protein 50, putative (GAP50)	0	7	7	0	3	4	5	0
PBANKA_124060	IMC1g	inner membrane complex protein 1g, putative (IMC1g)	0	0	3	0	5	5	9	0
PBANKA_121930	HSP110c	heat shock protein 110, putative (HSP110c)	7	0	0	0	0	0	0	0
PBANKA_040280		EH (Eps15 homology) protein, putative	0	0	0	2	0	3	13	0
PBANKA_123880		karyopherin beta, putative	2	0	0	2	0	2	0	0
PBANKA_111680		conserved Plasmodium protein, unknown function	0	0	2	2	3	3	4	0
PBANKA_091210	CK1	casein kinase 1 (CK1)	0	1	2	2	4	5	2	0
PBANKA_120200	IMC1c	inner membrane complex protein 1c (IMC1c)	0	0	0	0	3	3	10	0
PBANKA_061040		ATPase, putative	1	0	0	10	0	2	0	0
PBANKA_052270		alpha tubulin 2	0	0	2	2	4	4	3	0
PBANKA_093030		GTP-binding nuclear protein RAN/TC4, putative	0	0	2	5	2	2	2	0
PBANKA_143760	GAP45	glideosome-associated protein 45, putative	0	3	3	0	4	4	0	0
PBANKA_031090		T-complex protein 1, putative	4	0	0	3	0	0	0	0
PBANKA_050360		60S ribosomal protein L30e, putative	1	0	0	3	2	4	0	0
PBANKA_110670	RPL4	60S ribosomal protein L4, putative (RPL4)	1	0	0	5	0	3	0	0
PBANKA_052390	GAPM2	glideosome associated protein with multiple membrane spans 2, putative (GAPM2)	0	3	5	0	0	0	4	0
PBANKA_081220		conserved Plasmodium protein, unknown function	3	0	0	0	3	6	0	0
PBANKA_121430	ENO	enolase, putative (ENO)	0	0	2	4	3	3	0	0
PBANKA_140920		RNA-binding protein, putative	0	0	0	0	0	3	9	0
PBANKA_131840		6-phosphogluconate dehydrogenase, decarboxylating, putative	3	0	0	2	0	2	0	0
PBANKA_094150		40S ribosomal protein S4, putative	0	0	0	7	2	2	0	0
PBANKA_123710		conserved Plasmodium protein, unknown function	0	0	0	0	6	5	0	0
PBANKA_132930		40S ribosomal protein S3, putative	0	0	0	4	2	3	2	0
PBANKA_142360		40S ribosomal protein S16, putative	0	0	0	6	2	3	0	0
PBANKA_145950	MTIP	myosin light chain 1, putative,myosin A tail domain interacting protein MTIP, putative (MTIP)	0	5	3	0	3	0	0	0
PBANKA_111860		cell division cycle protein 48 homologue, putative	2	0	0	0	0	0	0	0
PBANKA_091620		TCP-1/cpn60 chaperonin family, putative	2	0	0	3	0	0	0	0
PBANKA_091030	GCalpha	guanylyl cyclase, putative (GCalpha)	0	0	0	0	3	7	0	0
PBANKA_145330		acyl-CoA synthetase, putative	1	0	0	5	2	2	0	0
PBANKA_101050	HOP	Hsp70/Hsp90 organizing protein, putative (HOP)	1	0	0	4	0	0	0	0
PBANKA_020700	SERCA6	calcium-transporting ATPase, putative (SERCA)	6	0	0	0	0	0	0	0
PBANKA_020460	Phil1	photosensitized INA-labeled protein 1, putative	0	0	0	0	0	0	9	0
PBANKA_123990		acyl-CoA synthetase, putative	1	1	1	2	0	4	0	0
PBANKA_090360	DYN1	dynamin-like protein, putative (DYN1)	0	1	2	0	0	0	0	0
PBANKA_010830	DHHC2	palmitoyltransferase, putative (DHHC2)	0	3	5	0	0	0	0	0
PBANKA_071880	SAR1	small GTP-binding protein sar1, putative (SAR1)	0	0	0	2	2	4	0	0
PBANKA_136160		E1-E2 ATPase, putative	0	0	0	8	0	0	0	0
PBANKA_135850		inner membrane complex protein, putative	0	0	4	0	0	0	4	0
PBANKA_140500		conserved Plasmodium protein, unknown function	0	0	0	7	0	0	0	0
PBANKA_040650		TCP-1/cpn60 chaperonin, putative	0	0	0	0	0	0	0	0
PBANKA_030360	RPN1	26S proteasome regulatory subunit RPN1, putative (RPN1)	2	0	0	0	0	0	0	0
PBANKA_061540		serine--tRNA ligase, putative	2	0	0	0	0	0	0	0
PBANKA_031100	SEC31	protein transport protein SEC31, putative (SEC31)	0	0	0	0	0	0	0	0
PBANKA_140670		carbamoyl phosphate synthetase, putative	1	0	0	0	0	0	0	0
PBANKA_122610		conserved Plasmodium protein, unknown function	0	0	0	0	0	5	0	0
PBANKA_123780	MDR1	multidrug resistance protein, putative (MDR1)	5	0	0	0	0	0	0	0
PBANKA_142350		60S ribosomal protein L13-2, putative	0	0	0	5	0	0	0	0
PBANKA_144390		conserved Plasmodium protein, unknown function	0	1	4	0	0	0	0	0
PBANKA_101940		60S ribosomal protein L7-3, putative	0	0	0	4	0	0	0	0
PBANKA_120240		60S ribosomal protein L13, putative	0	0	0	4	0	0	0	0
PBANKA_142590		conserved Plasmodium protein, unknown function	0	0	0	0	0	0	4	0
PBANKA_103540	GAPM3	glideosome associated protein with multiple membrane spans 3, putative (GAPM3)	0	0	0	0	0	0	4	0
