# Supplementary material for: Epistasis studies reveal redundancy among calcium-dependent protein kinases in motility and invasion of malaria parasites
Source: Nat Commun. 2018 Oct 12;9:4248. doi: 10.1038/s41467-018-06733-w (PMC6185908; doi:10.1038/s41467-018-06733-w)
Supplement: Supplementary file 7 — Supplementary Data 4 [file 41467_2018_6733_MOESM7_ESM.xlsx]

## Sheet: Sheet1
Primer name	Primer sequence 5'-3'
soc6 HA-F	GCGATACATATTATATTGACAGAGAAAATCTGGTCGAAGTTATAATTAAAAAGGCGCATAACGATACCAC
soc6 HA-R	CGGAAATAAAATCATCATATATTTATGCATAATTTATTTTAATGGTGTAACCGCCTACTGCGACTATAGA
soc6 HA-QCR1	ACTGAAAAATATGCGCCATGC
soc6 HA-QCR2	CCCCCAAAAGTGCCGTCTAA
cdpk1 HA-F	TGTCTTAGAATATTATTTTTCTTTTTCTCTCTTATTTCTATTCCTCTTTTGTAATTCGTGCGCGTCAGCGCCGCACTTTCCGCCTACTGCGACTATAGA
cdpk1 HA-R	TGTCTTAGAATATTATTTTTCTTTTTCTCTCTTATTTCTATTCCTCTTTTCCGCCTACTGCGACTATAGA
cdpk1 HA-QCR1	TGTCTTAGGGGAGGCTGACCA
cdpk1 HA-QCR2	TCCCTGCAAATGTTTTCCGCT
myoE HA-F	TTAAAAATAAAAACAGAAAATATAACATTGTCATATTCGAGACTCCTGTAAAGGCGCATAACGATACCAC
myoE HA-R	AAATCAAAAAGGGAAACATGAAAATTGATGAAGATAGATGCGGGTATTTTCCGCCTACTGCGACTATAGA
myoE HA-QCR1	AGCAATAAAGGTACATGGTGTGT
myoE HA-QCR2	TGGCTGGTGAATGCTTAGTCGCG
gap40 HA-F	AATATTCAAGAAAATATTCTTCAAAGCAGGAGGTTATTGATTCTCAAGCAAAGGCGCATAACGATACCAC
gap40 S148 HA-F	CAAGAAGTTCAAGTTTCAAATCCAAACCTCAATATTCAAGAAAATATGCAGCAAAGCAGGAGGTTATTGATTCTCAAGCAAAGGCGCATAACGATACCAC
gap40 HA-R	GAACATAAATCAAATATATAAAATTAACAGTTTAAAACAAGTTTTTTATACCGCCTACTGCGACTATAGA
gap40 HA-QCR1	TGGAAGGTCTTTAGGCGCTT
gap40 HA-QCR2	AGGCACGTGTGAAAGTGTGT
celTOS HA-F	ATGAATATGAAGAAACTGAAGAAGACAACTTCGATAATGATTTCTTTAATAAGGCGCATAACGATACCAC
celTOS HA-R	TATTATTATCATTGATATTAAATGTATATTTTTTTCAAATAAAATTAGTCGTAATTCGTGCGCGTCAGTGTGACTAGTACCGCCTACTGCGACTATAGA
celTOS HA-QCR1	TGGGACTATGCAGGGGGTGA
celTOS HA-QCR2	ACCGTTATTAATTAAATTGGCCA
ostir1 F	ATTAAAAAAAGATGACCTACTTCCCTGAGGAAGT
ostir1 R	TAACAATTGCTTATAAGTCTTCCTCACTTATTAACTTCTGTTCCAGATCCTCTTCTGAGATGAGTTTTTGTTCCAGGATTTTGACAAAGTTTGGGGCA
Phsp70 F	CCTTCAATTTCGATGGGTACCGCCAAATAAAATAGGGAGGGGCC
Phsp70 R	AGTAGGTCATCTTTTTTTAATTGTAATTGTAATTTATTGG
p28 3'UTR F	AGACTTATAAGCAATTGTTATCGCATATTGTAGGA
p28 3'UTR R	TTTGTACAAGAAAGCTGGGTGGTACCTAAGAAATATAAATCTAGTTATACTTTATACATTTTTTTTAATTTTTC
PfCDPK4 HR1-F	ATTGGCCGCGGTATATATATGAAGAACGTAACATTAATGTTAAC
PfCDPK4 HR1-R	GCGTTCTTAAGGATCTAACATTTTTAATAACTCTACTTCTCTT
PfCDPK4 HR2-F	ATGTCCCATGGGTAGAAAGAGATTTTATGAAATAGATGCAGC
PfCDPK4 HR2-R	GCATCCCTAGGAATATCGTATTCGTTCGACCCGTTG
PfCDPK4 gRNA F	TATTGTGTCTGATGTATATACAGG
PfCDPK4 gRNA R	AAACCCTGTATATACATCAGACAC
A	CTACCTTTCCTAGCACATGCACAC
B	GACGATGCAGTTTAGCGAACCAT
C	CCAGGTGTTCTCTCTGATGTCC
D	CGAGTGCTGTTAGGATATCGGC
E	GGTCGTGGTCACAACATGAG
F	ACACAGCGTGGAATACCATACATG
BSDswap F	TTAGATCCTTAAGGGTACCTATATGTGATTAATTTTATATATTATC
BSDswap R	AAATAAGCTTTAGCCCTCCCACACATAACCA
BSD seq 1	TGAAAGAGCAACGGCTACAA
BSD seq 2	TAGCCCTCCCACACATAACC
Pbcdpk4-S147M F	TATAATAAAAGCTAGCATGGGGCAAGAAATGTCTAC
Pbcdpk4-S147M R	GTGTAAAACATCCGGAGCAATATAATAGGCAGT
Pbcdpk4 seq1F	CACATTTATGCTTCCAAAAAGGA
Pbcdpk4 seq1R	CAAAATGGGTTGATAATCCAAAA
Pbcdpk4 seq2F	GAAACGATTTTATGAAGTAGATGCAG
Pbcdpk4 seq2R	AGTGCGGCTTGTGCTAACTT
Pbcdpk4 seq3F	TGACAAAGCGAAAGACTTGA
Pbcdpk4 seq3R	TGGGTTATTCAAGATGAAACTGG
Pbcdpk4 seq4F	TTCAGAATTTTTAACAGTTGCTATTGA
GW1	CATACTAGCCATTTTATGTG
GW2	CTTTGGTGACAGATACTAC
GW3	TTGATTTTTGGCAGGAAACC
GW4	AGACTTATAAGCAATTGTTATCGCATATTGTAGGA
rna pol II F	AAAGAATTCTGATGGTTTACAATCACC
rna pol II F	AAAGCGGCCGCTTTCTTCCTGCATCTCCTC
hdhfr F	GACTTCTGTAGCCATGATAGC
hdhfr R	CGCCACACTACATGGTGAG
arg00216	CGGGGCCCTTATGCATAATC
arg00218	CTTTGGTGACAGATACTACTG
arg00060	CAGTAAATTGCTATGATAAATC
arg00082	GAGCTCATAGTTATTGCTATTGC
arg00087	GTGCATTAACAGTTAGAAGAGG
arg00059	GAATCACAATTGACCAGG
arg00089	CAGAAACACAATGTTGAAATTC
arg00094	GTTTCGATTGCACGGACTTTG
arg00383	CCACGATCATTTAGAAAACACG
arg00386	GGTTATCTATACATTTATTTGTG
arg00387	CTCTTAAAACTTGGGGGTAGG
arg00388	GCAACAAGAAAGGAAGCATAAC
arg00389	CTCCCTTCAAATTTATGCTGAC
arg00390	GGGAAGTAACCTAATTTGCTG
arg00429	CATAAAAGATTAAATCGTGCTCG
arg00430	CAATTATGTGTAGAAAGAAACC
arg00431	CCCTTTCCTAGTGGTTCTTC
arg00255	GGGGGTTTGTGTGGAGGCG
arg00367	CTCCAGCATATACTTGCATAG
arg00368	CTTCACCAAATGAACCCTTTC
arg00369	GATTGGGAGATGTTAGTTCTG
arg00370	GGTTATGAGAAGTTAAACTACG
arg00432	GCCAATGTCCAAATAAATGTATC
arg00433	CTATGCAAGTATATGCTGGAG
arg00434	GGGGCAAGAAATGTCTACAC
arg00381	TGCACTTCACCAAAAGCGCCA
arg00382	TCAACGGGAGGTAGCTCCAA
arg00383	CCACGATCATTTAGAAAACACG
arg00384	GCTCATATGCATTATACGCTTC
arg00385	TACACTTTGAGGTTAATGTGC
arg00390	GGGAAGTAACCTAATTTGCTG
arg00429	CATAAAAGATTAAATCGTGCTCG
arg00430	CAATTATGTGTAGAAAGAAACC
arg00431	CCCTTTCCTAGTGGTTCTTC
arg00432	GCCAATGTCCAAATAAATGTATC
arg00433	CTATGCAAGTATATGCTGGAG
arg00434	GGGGCAAGAAATGTCTACAC
arg00435	CGCCACCTTCACATAATTCC
arg00436	GATTTCCGTCAAATGTATTGGG
arg00437	CCATCTGTTACTTTCATAGGG
arg00435	CGCCACCTTCACATAATTCC
arg00436	GATTTCCGTCAAATGTATTGGG
arg00437	CCATCTGTTACTTTCATAGGG
